# Supplementary material for: Identifying functional subtypes and common mechanisms of rheumatoid arthritis and systemic lupus erythematosus
Source: Genes Dis. 2025 Jan 10;12(5):101527. doi: 10.1016/j.gendis.2025.101527 (PMC12166693; doi:10.1016/j.gendis.2025.101527)
Supplement: Multimedia component 2 [file mmc2.xlsx]

## Sheet: Table S1
Table S1.the percentage of different cell types in the total number of cells in the control group and the disease group
proportion(%)	T	NK	B	Monocytes	Neutrophil	Megakaryocyte	DC
D	48.21	5.29	13.02	25.87	5.08	1.97	0.58
HC	70.69	7.71	5.87	12.83	0.97	1.12	0.82

## Sheet: Table S2
Table S2.Cell type-specific genes identified from single-cell analysis
p_val	avg_log2FC	pct.1	pct.2	p_val_adj	cluster	gene
0	3.35088	0.951	0.355	0	T	IL32
0	3.08683	0.976	0.387	0	T	CD3D
0	2.82583	0.826	0.355	0	T	IL7R
0	2.74045	0.954	0.524	0	T	CD3E
0	2.52689	0.915	0.487	0	T	CD3G
0	2.3535	0.547	0.347	0	T	GZMA
0	2.2625	0.819	0.537	0	T	GZMM
0	2.22037	0.86	0.632	0	T	CD7
0	1.95719	0.679	0.469	0	T	CD8B
0	1.89081	0.827	0.603	0	T	LCK
0	1.8011	0.488	0.34	0	T	CST7
0	1.77244	0.898	0.744	0	T	LDHB
0	1.71502	0.381	0.249	0	T	FGFBP2
0	1.56347	0.659	0.221	0	T	CD2
0	1.55245	0.698	0.464	0	T	ARL4C
0	1.49365	0.683	0.487	0	T	ITM2A
0	1.47169	0.603	0.419	0	T	CD8A
0	1.46372	0.659	0.335	0	T	TCF7
0	1.41436	0.681	0.349	0	T	OXNAD1
0	1.37517	0.687	0.506	0	T	LAT
0	1.36031	0.651	0.572	0	T	CD247
0	1.3402	0.779	0.558	0	T	PIK3IP1
0	1.31323	0.791	0.427	0	T	ETS1
0	1.29448	0.603	0.561	0	T	RORA
0	1.26562	0.613	0.477	0	T	SPOCK2
0	1.20247	0.74	0.524	0	T	NOSIP
0	1.17154	0.667	0.419	0	T	GIMAP7
0	1.14962	0.805	0.754	0	T	GYPC
0	1.09879	0.661	0.605	0	T	CD27
0	1.0834	0.652	0.433	0	T	SYNE2
0	1.05197	0.619	0.325	0	T	NUCB2
5.12821e-306	1.24561	0.556	0.477	1.02564e-302	T	MAL
2.5976e-283	1.01707	0.474	0.341	5.19519e-280	T	BCL11B
4.8545e-262	1.08161	0.523	0.44	9.70901e-259	T	SAMD3
6.01943e-225	1.18176	0.58	0.56	1.20389e-221	T	CCR7
6.71353e-224	1.06245	0.546	0.515	1.34271e-220	T	C12orf75
1.56534e-218	1.24891	0.58	0.589	3.13068e-215	T	LEF1
2.33177e-217	1.03254	0.616	0.647	4.66354e-214	T	BCL2
2.11268e-144	1.04204	0.356	0.288	4.22537e-141	T	KLRG1
3.3077e-120	1.04962	0.345	0.344	6.6154e-117	T	KLRD1
5.78456e-90	1.34469	0.63	0.7	1.15691e-86	T	DUSP2
1.61842e-63	1.66855	0.493	0.49	3.23684e-60	T	CCL4
1.96629e-60	1.81695	0.457	0.514	3.93259e-57	T	KLRB1
3.87369e-54	1.23878	0.35	0.334	7.74738e-51	T	PRF1
5.34474e-53	3.441	0.481	0.536	1.06895e-49	T	CCL5
1.18676e-52	3.39602	0.588	0.635	2.37352e-49	T	NKG7
3.28722e-21	1.74576	0.461	0.584	6.57444e-18	T	GZMK
3.62827e-10	1.83769	0.273	0.43	7.25654e-07	T	GNLY
1.27598e-05	2.17941	0.504	0.582	0.0255195	T	GZMB
0.00479373	2.57928	0.485	0.582	1	T	GZMH
0	4.81841	0.755	0.43	0	B	IGLL5
0	4.04104	0.958	0.332	0	B	MS4A1
0	3.6451	0.985	0.325	0	B	CD79A
0	2.79994	0.696	0.158	0	B	TCL1A
0	2.61397	0.924	0.412	0	B	CD79B
0	2.59971	0.868	0.256	0	B	BANK1
0	2.49031	1	0.808	0	B	CD74
0	2.28716	0.795	0.144	0	B	LINC00926
0	2.20184	0.581	0.198	0	B	MZB1
0	2.1083	0.822	0.213	0	B	RALGPS2
0	2.05973	0.999	0.948	0	B	CD37
0	1.93141	0.656	0.215	0	B	VPREB3
0	1.8758	0.929	0.879	0	B	CD69
0	1.71945	0.782	0.268	0	B	MEF2C
0	1.59197	0.758	0.377	0	B	IRF8
0	1.58474	0.706	0.269	0	B	FCER2
0	1.51455	0.698	0.402	0	B	P2RX5
0	1.50501	0.64	0.155	0	B	TCF4
0	1.49623	0.616	0.129	0	B	FCRL1
0	1.47265	0.677	0.337	0	B	CXXC5
0	1.45355	0.766	0.35	0	B	PDLIM1
0	1.41941	0.713	0.277	0	B	EAF2
0	1.38236	0.77	0.456	0	B	MTSS1
0	1.38117	0.838	0.457	0	B	SNX2
0	1.37895	0.621	0.248	0	B	TNFRSF13C
0	1.34672	0.623	0.204	0	B	BLK
0	1.31344	0.712	0.296	0	B	TP53INP1
0	1.28457	0.565	0.173	0	B	SPIB
0	1.24415	0.573	0.151	0	B	PAX5
0	1.23922	0.592	0.237	0	B	HVCN1
0	1.2042	0.716	0.441	0	B	CYB561A3
0	1.16946	0.655	0.201	0	B	COBLL1
0	1.15926	0.655	0.337	0	B	CD40
0	1.12888	0.732	0.324	0	B	SMIM14
1.75955e-302	1.18697	0.573	0.29	3.5191e-299	B	CD72
1.58905e-297	1.61276	0.804	0.624	3.1781e-294	B	YBX3
1.27052e-255	1.27113	0.557	0.23	2.54103e-252	B	AFF3
8.90019e-253	1.24712	0.526	0.163	1.78004e-249	B	CD22
1.44882e-194	1.15036	0.48	0.127	2.89764e-191	B	FAM129C
1.03042e-59	1.28013	0.495	0.394	2.06084e-56	B	ITM2C
0	7.00777	0.996	0.148	0	Monocytes	LYZ
0	6.9563	0.991	0.214	0	Monocytes	S100A9
0	5.8645	0.957	0.134	0	Monocytes	S100A8
0	5.20533	0.994	0.174	0	Monocytes	CST3
0	5.04336	0.995	0.184	0	Monocytes	TYROBP
0	4.45382	0.995	0.522	0	Monocytes	TYMP
0	4.40885	0.99	0.358	0	Monocytes	IFITM3
0	4.35011	0.97	0.106	0	Monocytes	FCN1
0	4.15156	0.989	0.238	0	Monocytes	FCER1G
0	3.95595	0.989	0.278	0	Monocytes	LST1
0	3.92557	0.997	0.584	0	Monocytes	CTSS
0	3.83605	0.993	0.46	0	Monocytes	AIF1
0	3.72766	0.999	0.757	0	Monocytes	SAT1
0	3.65861	0.935	0.092	0	Monocytes	SERPINA1
0	3.42354	0.99	0.323	0	Monocytes	PSAP
0	3.42125	0.972	0.103	0	Monocytes	FGL2
0	3.3453	0.938	0.231	0	Monocytes	DUSP6
0	3.32752	0.904	0.067	0	Monocytes	CD14
0	3.27012	0.979	0.202	0	Monocytes	CFD
0	3.25097	0.968	0.256	0	Monocytes	GRN
0	3.20053	0.971	0.539	0	Monocytes	S100A11
0	3.19803	0.883	0.06	0	Monocytes	VCAN
0	3.18134	0.977	0.206	0	Monocytes	SPI1
0	3.14278	0.963	0.209	0	Monocytes	TNFSF13B
0	3.08986	0.936	0.195	0	Monocytes	CEBPD
0	3.07104	0.952	0.089	0	Monocytes	MNDA
0	3.00785	1	0.996	0	Monocytes	FTL
0	2.99527	0.805	0.052	0	Monocytes	S100A12
0	2.98951	0.923	0.194	0	Monocytes	MARCKS
0	2.94812	0.913	0.102	0	Monocytes	MS4A6A
0	2.90859	0.992	0.588	0	Monocytes	BRI3
0	2.87507	1	0.997	0	Monocytes	FTH1
0	2.78572	0.967	0.374	0	Monocytes	STXBP2
0	2.75937	0.985	0.554	0	Monocytes	CEBPB
0	2.73315	0.991	0.651	0	Monocytes	TSPO
0	2.68448	0.999	0.919	0	Monocytes	S100A6
0	2.6673	0.957	0.169	0	Monocytes	MAFB
0	2.63363	0.983	0.555	0	Monocytes	MCL1
0	2.62223	0.901	0.141	0	Monocytes	SLC11A1
0	2.57332	0.996	0.787	0	Monocytes	COTL1
0	2.55056	0.957	0.138	0	Monocytes	CYBB
0	2.47468	0.814	0.082	0	Monocytes	CLEC7A
0	2.40127	0.908	0.057	0	Monocytes	CSTA
0	2.39072	0.785	0.324	0	Monocytes	RGS2
0	2.37293	0.994	0.492	0	Monocytes	LGALS1
0	2.35968	0.882	0.102	0	Monocytes	LGALS2
0	2.35114	0.943	0.112	0	Monocytes	LILRA5
0	2.34516	0.92	0.253	0	Monocytes	NAMPT

## Sheet: Table S3
Table S3.Cluster group information obtained from clustering analysis.
sample_id	group
GSM1228863	1
GSM1228864	2
GSM1228865	1
GSM1228873	1
GSM1228874	2
GSM1228875	2
GSM1228877	2
GSM1228883	2
GSM1228884	2
GSM1228885	2
GSM1228886	2
GSM1228887	2
GSM1228888	1
GSM1228889	2
GSM1228890	2
GSM1228891	1
GSM1228892	1
GSM1228893	1
GSM1228894	2
GSM1228895	2
GSM1228896	2
GSM1228897	1
GSM1228898	1
GSM1228899	2
GSM1228900	2
GSM1228901	1
GSM1228902	1
GSM1228903	1
GSM1228904	2
GSM1228905	1
GSM1228906	2
GSM1228907	2
GSM1228908	2
GSM1228909	2
GSM1228910	1
GSM1228911	1
GSM1228912	2
GSM1228913	1
GSM1228914	2
GSM1228919	2
GSM1228920	1
GSM1228921	1
GSM1228922	2
GSM1228923	2
GSM1228924	2
GSM1228925	1
GSM1228926	2
GSM1228927	2
GSM1228928	2
GSM1228929	2
GSM1228930	2
GSM1228931	1
GSM1228932	2
GSM1228933	2
GSM1228934	1
GSM1228935	1
GSM1228936	2
GSM1228937	2
GSM1228938	2
GSM1228939	1
GSM1228940	2
GSM1509610	2
GSM1509611	2
GSM1509612	2
GSM1509613	1
GSM1509614	1
GSM1509615	1
GSM1509616	1
GSM1509617	1
GSM1509618	1
GSM1509619	2
GSM1509620	2
GSM1509621	1
GSM1509622	2
GSM1509623	1
GSM1509624	1
GSM1509625	2
GSM1509626	1
GSM1509627	1
GSM1509628	1
GSM1509629	2
GSM1509630	1
GSM1509631	1
GSM1509632	2
GSM1509633	1
GSM1509634	1
GSM1509635	1
GSM1509636	1
GSM1509637	1
GSM1509638	1
GSM1509639	2
GSM1509640	2
GSM1509641	1
GSM1509642	2
GSM1509643	1
GSM1509644	2
GSM1509645	1
GSM1509646	1
GSM1509647	1
GSM1509648	1
GSM1509649	2
GSM1509650	2
GSM1509651	1
GSM1509652	2
GSM1509653	1
GSM1509654	1
GSM1509655	1
GSM1509656	1
GSM1509657	2
GSM1509658	2
GSM1509659	2
GSM1509660	1
GSM1509661	1
GSM1509662	2
GSM1509663	2
GSM1509664	1
GSM1509665	1
GSM1509666	1
GSM1509667	2
GSM1509668	2
GSM1509669	1
GSM1509670	1
GSM1509671	2
GSM1509672	1
GSM1509673	1
GSM1509674	2
GSM1509675	2
GSM1509676	2
GSM1509677	1
GSM1509678	2
GSM1509679	1
GSM1509680	2
GSM1509681	2
GSM1509682	2
GSM1509683	2
GSM1509684	1
GSM1509685	2
GSM1509686	1
GSM1509687	1
GSM1509688	2
GSM1509689	2
GSM1509690	2
GSM1509691	2
GSM1509692	1
GSM1509693	2
GSM1509694	2
GSM1509695	1
GSM1509696	2
GSM1509697	2
GSM1509698	2
GSM1509699	2
GSM1509700	1
GSM1509701	1
GSM1509702	2
GSM1509703	1
GSM1509704	2
GSM1509705	2
GSM1509706	2
GSM1509707	1
GSM1509708	2
GSM2449638	1
GSM2449639	2
GSM2449640	1
GSM2449641	1
GSM2449642	1
GSM2449643	1
GSM2449644	1
GSM2449645	2
GSM2449646	1
GSM2449647	1
GSM2449648	1
GSM2449649	2
GSM2449650	2
GSM2449651	1
GSM2449652	1
GSM2449653	2
GSM2449654	1
GSM2449655	2
GSM2449656	2
GSM2449657	2
GSM2449658	1
GSM2449659	1
GSM2449660	2
GSM2449661	2
GSM2449662	1
GSM2449663	1
GSM2449664	1
GSM2449665	2
GSM2449666	2
GSM2449667	1
GSM2449682	1
GSM2449683	2
GSM2449684	2
GSM2449685	2
GSM2449686	2
GSM2449687	2
GSM2449688	2
GSM2449689	1
GSM2449690	1
GSM2449691	2
GSM2449692	1
GSM2449693	1
GSM2449694	2
GSM2449695	2
GSM2449696	1
GSM2449697	2
GSM2449698	2
GSM2449699	2
GSM2449700	2
GSM2449701	2
GSM2449702	2
GSM2449703	1
GSM2449704	2
GSM2449705	2
GSM2449706	2
GSM2449707	2
GSM2449708	2
GSM2449709	2
GSM2449710	2
GSM2449711	1
GSM2449712	1
GSM2449713	2
GSM2449714	2
GSM2449715	2
GSM2449716	2
GSM2449717	1
GSM2449718	2
GSM2449719	2
GSM2449720	2
GSM2449721	1
GSM2449722	2
GSM2449723	1
GSM2449724	2
GSM2449725	2
GSM2449726	2
GSM2449727	1
GSM2449728	1
GSM2449729	1
GSM2449730	2
GSM2449731	2
GSM2449732	1
GSM2449733	2
GSM2449734	2
GSM2449735	1
GSM2449736	2
GSM2449737	2
GSM2449738	1
GSM2449739	1
GSM2449740	2
GSM2449741	2
GSM2449742	1
GSM2449743	2
GSM2449744	2
GSM2449745	2
GSM2449746	2
GSM2449747	1
GSM2449748	2
GSM2449749	2
GSM2449750	1
GSM2449751	2
GSM2449752	2
GSM2449753	2
GSM2449754	2
GSM2449755	2
GSM2449756	1
GSM2449757	2
GSM2449758	2
GSM2449759	2
GSM2449760	1
GSM2449761	2
GSM2449762	2
GSM2449763	1
GSM2449764	2
GSM2449765	2
GSM2449766	2
GSM2449767	2
GSM2449768	2
GSM2449769	1
GSM2449770	2
GSM2449771	2
GSM2449772	1
GSM2449773	2
GSM2449774	2
GSM2449775	2
GSM2449776	1
GSM2449777	2
GSM2449778	2
GSM2449779	2
GSM2449780	2
GSM2449781	1
GSM2449782	2
GSM2449783	1
GSM2449784	2
GSM2449785	1
GSM2449786	2
GSM2449789	1
GSM2449790	1
GSM2449791	2
GSM2449792	2
GSM2449793	1
GSM2449794	2
GSM2449795	2
GSM2449796	1
GSM2449797	1
GSM2449798	1
GSM2449799	2
GSM2449800	2
GSM2449801	1
GSM2449802	1
GSM2449803	2
GSM2449804	2
GSM2449805	1
GSM2449806	1
GSM2449807	2
GSM2449808	2
GSM2449809	2
GSM2449810	1
GSM2449811	2
GSM2449812	2
GSM2449813	2
GSM2449814	2
GSM2449815	1
GSM2449816	2
GSM2449817	2
GSM2449818	2
GSM2449819	2
GSM2449820	2
GSM2449821	2
GSM2449822	2
GSM2449823	2
GSM2449824	2
GSM2449825	2
GSM2449826	1
GSM2449827	2
GSM2449828	2
GSM2449829	1
GSM2449830	2
GSM2449831	2
GSM2449832	2
GSM2449833	2
GSM2449834	2
GSM2449835	2
GSM2449836	1
GSM2449837	1
GSM2449839	1
GSM2449840	2
GSM2449841	2
GSM2449842	2
GSM2449843	2
GSM2449844	2
GSM2449845	2
GSM2449846	2
GSM2449847	1
GSM2449848	2
GSM2449849	2
GSM2449850	2
GSM2449851	2
GSM2449852	2
GSM2449853	2
GSM2449854	2
GSM2449855	2
GSM2449856	2
GSM2449857	2
GSM2449858	2
GSM2449859	2
GSM2449860	2
GSM2449861	1
GSM2449863	2
GSM2449864	2
GSM2449865	1
GSM2449866	2
GSM2449867	2
GSM2449868	2
GSM2449869	1
GSM2449870	2
GSM2449871	2
GSM2449872	2
GSM2449873	2
GSM2449874	2
GSM2449875	1
GSM2449876	2
GSM2449877	1
GSM2449878	1
GSM2449879	1
GSM2449880	2
GSM2449881	2
GSM2449882	2
GSM2449883	1
GSM2449884	2
GSM2449885	2
GSM2449886	2
GSM2449887	2

## Sheet: Table S4
Table S4.Cell type-specific genes for SLE1
p_val	avg_log2FC	pct.1	pct.2	p_val_adj	cluster	gene
0	2.4929	0.865	0.648	0	T	IL7R
0	1.7682	0.959	0.687	0	T	CD3E
0	1.72962	0.978	0.647	0	T	CD3D
0	1.68204	0.911	0.717	0	T	LTB
0	1.61441	0.923	0.731	0	T	LDHB
0	1.51309	0.73	0.52	0	T	TCF7
0	1.4536	0.923	0.674	0	T	CD3G
0	1.40823	0.648	0.593	0	T	CCR7
0	1.38819	0.746	0.5	0	T	OXNAD1
0	1.35632	0.653	0.476	0	T	MAL
0	1.34111	0.707	0.656	0	T	CD8B
0	1.31018	0.651	0.6	0	T	LEF1
0	1.25493	0.695	0.649	0	T	CD27
0	1.2212	0.778	0.626	0	T	NOSIP
0	1.13922	0.998	0.975	0	T	RPSA
0	1.10617	1	0.996	0	T	RPL3
0	1.09328	0.725	0.618	0	T	ITM2A
0	1.04798	0.702	0.592	0	T	NUCB2
0	1.04029	0.84	0.685	0	T	LCK
0	1.01569	0.948	0.67	0	T	IL32
0	0.998187	1	0.999	0	T	RPS4X
0	0.991356	0.825	0.758	0	T	ETS1
0	0.98901	0.999	0.991	0	T	RPS6
0	0.97896	0.998	0.987	0	T	RPS5
0	0.977785	0.77	0.74	0	T	OCIAD2
0	0.95927	0.981	0.943	0	T	NPM1
0	0.955663	0.79	0.755	0	T	RHOH
0	0.942985	1	1	0	T	RPS18
0	0.857953	0.515	0.372	0	T	TRABD2A
0	0.826185	0.991	0.961	0	T	RPLP0
0	0.792971	0.704	0.542	0	T	LAT
0	0.781428	0.83	0.789	0	T	GYPC
0	0.77701	0.886	0.722	0	T	CD7
0	0.775709	0.737	0.722	0	T	PRDX2
0	0.670451	0.79	0.781	0	T	PEBP1
0	0.656953	0.919	0.897	0	T	TNFAIP3
0	0.650892	0.751	0.66	0	T	FOXP1
0	0.640082	0.637	0.476	0	T	CD2
1.73926e-282	0.674622	0.691	0.734	3.47852e-279	T	STK17A
9.58053e-277	0.877113	0.542	0.502	1.91611e-273	T	BCL11B
5.65916e-266	0.701048	0.626	0.649	1.13183e-262	T	PIM2
7.97176e-248	0.809703	0.648	0.693	1.59435e-244	T	SPOCK2
1.05993e-241	1.02213	0.539	0.537	2.11986e-238	T	TRAT1
3.95682e-234	0.684611	0.559	0.548	7.91363e-231	T	LINC00861
1.04464e-222	0.691247	0.643	0.672	2.08927e-219	T	RORA
3.47332e-182	0.641742	0.498	0.474	6.94665e-179	T	MYC
3.68486e-153	0.71665	0.528	0.592	7.36972e-150	T	NELL2
1.31625e-138	0.673433	0.597	0.706	2.6325e-135	T	RGS1
1.9386e-137	0.76336	0.472	0.49	3.8772e-134	T	AQP3
0.00186327	1.74437	0.493	0.643	1	T	GZMK
0	4.6388	0.741	0.547	0	B	IGLL5
0	4.22703	0.95	0.422	0	B	MS4A1
0	3.66618	0.954	0.45	0	B	CD79A
0	2.83923	0.64	0.227	0	B	TCL1A
0	2.80742	0.876	0.333	0	B	BANK1
0	2.44175	0.883	0.466	0	B	CD79B
0	2.438	0.962	0.599	0	B	HLA-DQA2
0	2.43495	1	0.83	0	B	CD74
0	2.40712	0.805	0.309	0	B	LINC00926
0	2.36305	0.989	0.646	0	B	HLA-DRA
0	2.25912	0.84	0.387	0	B	RALGPS2
0	2.18965	0.992	0.838	0	B	HLA-DPB1
0	1.99259	0.923	0.904	0	B	CD69
0	1.97821	0.632	0.276	0	B	VPREB3
0	1.96993	0.999	0.952	0	B	CD37
0	1.89116	0.905	0.495	0	B	HLA-DQB1
0	1.88199	0.833	0.437	0	B	HLA-DQA1
0	1.81287	0.684	0.254	0	B	FCER2
0	1.8096	0.998	0.731	0	B	HLA-DRB5
0	1.69512	0.723	0.216	0	B	MEF2C
0	1.69077	0.995	0.808	0	B	HLA-DPA1
0	1.62039	0.928	0.646	0	B	HLA-DMA
0	1.61174	0.746	0.492	0	B	P2RX5
0	1.55788	0.715	0.288	0	B	TCF4
0	1.53525	0.667	0.275	0	B	FCRL1
0	1.52	0.808	0.675	0	B	YBX3
0	1.47723	0.696	0.309	0	B	TNFRSF13C
0	1.4599	0.742	0.353	0	B	PDLIM1
0	1.4476	0.76	0.503	0	B	IRF8
0	1.43758	0.722	0.442	0	B	TP53INP1
0	1.41008	0.782	0.467	0	B	HLA-DMB
0	1.39367	0.76	0.358	0	B	BASP1
0	1.39311	0.724	0.437	0	B	EAF2
0	1.38566	0.717	0.438	0	B	SMIM14
0	1.35246	0.693	0.316	0	B	BLK
0	1.34453	0.843	0.536	0	B	SNX2
0	1.32052	0.595	0.245	0	B	ADAM28
0	1.31824	0.63	0.3	0	B	AFF3
0	1.29118	0.706	0.504	0	B	CYB561A3
0	1.28486	0.682	0.381	0	B	CD40
0	1.26086	0.56	0.146	0	B	FAM129C
0	1.2513	0.723	0.423	0	B	CXXC5
0	1.22079	0.922	0.643	0	B	HLA-DRB1
0	1.21331	0.66	0.144	0	B	COBLL1
0	1.20635	0.586	0.302	0	B	PAX5
2.85898e-247	1.36048	0.562	0.293	5.71795e-244	B	SPIB
9.6717e-239	2.03204	0.577	0.396	1.93434e-235	B	MZB1
4.46301e-159	1.42116	0.531	0.324	8.92601e-156	B	CD22
5.92149e-155	1.21028	0.594	0.503	1.1843e-151	B	ITM2C
1.99272e-122	1.22546	0.509	0.384	3.98544e-119	B	CD72
0	6.13429	0.748	0.161	0	Monocytes	LYZ
0	6.07009	0.724	0.182	0	Monocytes	S100A9
0	4.87481	0.656	0.11	0	Monocytes	S100A8
0	4.76857	0.828	0.209	0	Monocytes	CST3
0	4.44472	0.872	0.175	0	Monocytes	TYROBP
0	3.929	0.852	0.393	0	Monocytes	IFITM3
0	3.82689	0.865	0.259	0	Monocytes	FCER1G
0	3.80492	0.912	0.573	0	Monocytes	TYMP
0	3.44902	0.7	0.125	0	Monocytes	FCN1
0	3.34649	0.727	0.305	0	Monocytes	LST1
0	3.23931	0.759	0.28	0	Monocytes	CFD
0	3.08962	0.702	0.152	0	Monocytes	SERPINA1
0	3.08505	0.748	0.541	0	Monocytes	AIF1
0	3.02609	0.936	0.776	0	Monocytes	SAT1
0	2.95839	0.903	0.594	0	Monocytes	CTSS
0	2.92179	0.936	0.525	0	Monocytes	S100A11
0	2.83115	0.812	0.337	0	Monocytes	PSAP
0	2.82399	0.681	0.247	0	Monocytes	GNLY
0	2.75617	0.977	0.749	0	Monocytes	NEAT1
0	2.74536	0.647	0.161	0	Monocytes	CD14
0	2.66513	0.717	0.112	0	Monocytes	FGL2
0	2.62274	0.873	0.296	0	Monocytes	CEBPD
0	2.61201	0.697	0.322	0	Monocytes	SPI1
0	2.60032	0.713	0.122	0	Monocytes	MS4A6A
0	2.58806	0.998	0.996	0	Monocytes	FTL
0	2.57058	0.606	0.09	0	Monocytes	VCAN
0	2.51752	0.852	0.267	0	Monocytes	FCGR3A
0	2.51405	0.942	0.446	0	Monocytes	LGALS1
0	2.47781	0.943	0.604	0	Monocytes	CEBPB
0	2.438	0.767	0.352	0	Monocytes	GRN
0	2.43112	0.869	0.639	0	Monocytes	BRI3
0	2.42609	0.812	0.385	0	Monocytes	STXBP2
0	2.38566	0.999	0.998	0	Monocytes	FTH1
0	2.34973	0.714	0.211	0	Monocytes	CD68
0	2.32275	0.626	0.157	0	Monocytes	MNDA
0	2.32028	0.749	0.244	0	Monocytes	TNFSF13B
0	2.31211	0.909	0.805	0	Monocytes	COTL1
0	2.30336	0.768	0.223	0	Monocytes	MAFB
0	2.29437	0.74	0.258	0	Monocytes	DUSP6
0	2.29236	0.679	0.18	0	Monocytes	CYBB
0	2.22537	0.55	0.127	0	Monocytes	S100A12
0	2.21481	0.702	0.212	0	Monocytes	LILRA5
0	2.20704	0.985	0.915	0	Monocytes	S100A6
0	2.20542	0.993	0.787	0	Monocytes	S100A4
0	2.20512	0.567	0.125	0	Monocytes	LGALS2
0	2.15575	0.851	0.467	0	Monocytes	GZMB
0	2.08472	0.891	0.666	0	Monocytes	TSPO
0	2.08317	0.656	0.162	0	Monocytes	MS4A7
0	2.05567	0.98	0.58	0	Monocytes	EFHD2
0	2.05363	0.927	0.577	0	Monocytes	CTSD

## Sheet: Table S5
Table S5.Cell type-specific genes for SLE2
p_val	avg_log2FC	pct.1	pct.2	p_val_adj	cluster	gene
0	2.86666	0.973	0.517	0	T	CD3D
0	2.84809	0.848	0.591	0	T	IL7R
0	2.42396	0.958	0.661	0	T	CD3E
0	2.41474	0.923	0.679	0	T	CD3G
0	1.90234	0.711	0.55	0	T	CD8B
0	1.53309	0.951	0.631	0	T	IL32
0	1.48162	0.908	0.729	0	T	LDHB
0	1.44268	0.695	0.617	0	T	TCF7
0	1.40109	0.846	0.717	0	T	LCK
0	1.35011	0.64	0.516	0	T	CD8A
0	1.26531	0.71	0.602	0	T	ITM2A
0	1.25203	0.679	0.69	0	T	CD27
0	1.24789	0.619	0.616	0	T	MAL
0	1.24757	0.622	0.678	0	T	LEF1
0	1.16334	0.653	0.498	0	T	CD2
0	1.15646	0.755	0.689	0	T	NOSIP
0	1.05296	0.712	0.634	0	T	LAT
0	1.05048	0.675	0.544	0	T	NUCB2
0	0.993611	0.54	0.533	0	T	TRAT1
0	0.959543	0.667	0.696	0	T	BCL2
0	0.958597	0.999	0.997	0	T	RPS12
0	0.902465	0.921	0.902	0	T	TNFAIP3
0	0.88606	0.604	0.631	0	T	CD6
0	0.881213	0.804	0.798	0	T	RGS10
0	0.852256	0.615	0.55	0	T	PDE3B
0	0.755479	0.877	0.735	0	T	CD7
0	0.737915	1	0.998	0	T	RPS4X
0	0.690266	0.839	0.668	0	T	GZMM
0	0.687007	0.977	0.943	0	T	NPM1
0	0.630625	1	0.997	0	T	RPS18
0	0.566076	0.651	0.631	0	T	FKBP11
0	0.562865	0.879	0.791	0	T	LTB
0	0.505328	0.776	0.804	0	T	PEBP1
1.39007e-273	0.789311	0.505	0.494	2.78015e-270	T	TRABD2A
1.73913e-261	0.678832	0.522	0.474	3.47827e-258	T	NELL2
1.78935e-214	0.700775	0.539	0.561	3.5787e-211	T	LINC00861
1.82095e-188	0.60496	0.693	0.746	3.64189e-185	T	SYNE2
1.65728e-156	0.704207	0.603	0.737	3.31455e-153	T	RGS1
3.17414e-153	0.988741	0.618	0.69	6.34827e-150	T	CCR7
5.17239e-109	0.572739	0.499	0.576	1.03448e-105	T	CENPK
3.85428e-93	0.639319	0.418	0.435	7.70856e-90	T	INPP4B
3.70631e-91	0.739039	0.477	0.567	7.41261e-88	T	AQP3
1.93383e-88	0.48993	0.597	0.741	3.86766e-85	T	TSPYL2
3.24497e-56	0.521356	0.445	0.475	6.48993e-53	T	CD28
2.06141e-46	0.55235	0.477	0.614	4.12282e-43	T	CDC14A
1.41264e-45	0.810732	0.673	0.786	2.82528e-42	T	DUSP2
2.38651e-36	0.520196	0.487	0.546	4.77302e-33	T	LYAR
9.19585e-19	1.68156	0.514	0.691	1.83917e-15	T	GZMK
5.09956e-07	0.502739	0.558	0.659	0.00101991	T	CCL5
9.8276e-07	0.725376	0.401	0.511	0.00196552	T	KLRG1
0	4.28133	0.994	0.358	0	B	MS4A1
0	3.82689	0.949	0.321	0	B	CD79A
0	3.11387	0.754	0.175	0	B	TCL1A
0	2.96855	0.88	0.496	0	B	IGLL5
0	2.958	0.988	0.551	0	B	HLA-DQA2
0	2.86165	1	0.59	0	B	HLA-DRA
0	2.7646	0.959	0.254	0	B	BANK1
0	2.74547	0.999	0.821	0	B	CD74
0	2.56578	0.876	0.398	0	B	CD79B
0	2.52941	0.998	0.822	0	B	HLA-DPB1
0	2.46019	0.961	0.454	0	B	HLA-DQB1
0	2.43246	0.933	0.34	0	B	RALGPS2
0	2.40642	0.999	0.706	0	B	HLA-DRB5
0	2.39087	0.998	0.79	0	B	HLA-DPA1
0	2.35053	0.935	0.231	0	B	LINC00926
0	2.29372	0.911	0.453	0	B	HLA-DQA1
0	2.28489	1	0.949	0	B	CD37
0	2.25287	0.665	0.155	0	B	VPREB3
0	2.08524	0.684	0.206	0	B	MEF2C
0	2.01526	0.968	0.612	0	B	HLA-DMA
0	1.89258	0.851	0.219	0	B	FCER2
0	1.82148	0.917	0.642	0	B	YBX3
0	1.80286	0.978	0.893	0	B	CD69
0	1.71921	0.908	0.428	0	B	HLA-DMB
0	1.69508	0.938	0.647	0	B	HLA-DRB1
0	1.66138	0.888	0.487	0	B	P2RX5
0	1.65682	0.934	0.51	0	B	SNX2
0	1.6283	0.859	0.406	0	B	EAF2
0	1.6168	0.864	0.43	0	B	SMIM14
0	1.57348	0.862	0.193	0	B	FCRL1
0	1.56089	0.887	0.392	0	B	PDLIM1
0	1.55496	0.91	0.456	0	B	IRF8
0	1.52224	0.874	0.332	0	B	TNFRSF13C
0	1.43413	0.704	0.177	0	B	SPIB
0	1.43188	0.873	0.469	0	B	TP53INP1
0	1.42917	0.807	0.231	0	B	TCF4
0	1.39758	0.985	0.94	0	B	CXCR4
0	1.38645	0.905	0.485	0	B	MTSS1
0	1.362	0.743	0.137	0	B	FCRLA
0	1.36138	0.85	0.289	0	B	AFF3
0	1.32311	0.87	0.496	0	B	CYB561A3
0	1.31995	0.891	0.303	0	B	BASP1
0	1.30881	0.823	0.22	0	B	FAM129C
0	1.27857	0.849	0.414	0	B	TPD52
0	1.263	0.725	0.332	0	B	MZB1
0	1.26251	0.665	0.13	0	B	GAPT
0	1.24518	0.695	0.31	0	B	STX7
3.63889e-224	1.64722	0.593	0.281	7.27778e-221	B	HVCN1
3.18994e-73	1.36154	0.532	0.347	6.37988e-70	B	CD72
4.39269e-37	1.44881	0.495	0.228	8.78538e-34	B	CD22
0	6.2137	0.728	0.193	0	Monocytes	S100A9
0	6.11938	0.716	0.182	0	Monocytes	LYZ
0	5.04792	0.672	0.13	0	Monocytes	S100A8
0	4.70496	0.897	0.416	0	Monocytes	CST3
0	4.43695	0.976	0.191	0	Monocytes	TYROBP
0	3.88453	0.931	0.633	0	Monocytes	TYMP
0	3.85678	0.874	0.405	0	Monocytes	IFITM3
0	3.66335	0.938	0.285	0	Monocytes	FCER1G
0	3.59653	0.709	0.216	0	Monocytes	FCN1
0	3.09932	0.754	0.48	0	Monocytes	AIF1
0	3.0825	0.715	0.11	0	Monocytes	SERPINA1
0	3.06754	0.746	0.32	0	Monocytes	LST1
0	2.95228	0.671	0.237	0	Monocytes	CD14
0	2.94365	0.951	0.811	0	Monocytes	SAT1
0	2.91861	0.922	0.638	0	Monocytes	CTSS
0	2.9087	0.954	0.587	0	Monocytes	S100A11
0	2.89466	0.779	0.438	0	Monocytes	CFD
0	2.85334	0.983	0.799	0	Monocytes	NEAT1
0	2.76633	0.866	0.401	0	Monocytes	PSAP
0	2.75755	0.912	0.353	0	Monocytes	CEBPD
0	2.73477	0.598	0.132	0	Monocytes	VCAN
0	2.66345	0.755	0.271	0	Monocytes	MS4A6A
0	2.62725	0.81	0.195	0	Monocytes	FGL2
0	2.48599	0.636	0.177	0	Monocytes	MNDA
0	2.48223	0.843	0.316	0	Monocytes	CD68
0	2.48073	0.859	0.417	0	Monocytes	GRN
0	2.47655	0.601	0.137	0	Monocytes	S100A12
0	2.4706	0.998	0.997	0	Monocytes	FTL
0	2.4603	0.709	0.345	0	Monocytes	SPI1
0	2.45774	0.999	0.998	0	Monocytes	FTH1
0	2.4547	0.858	0.355	0	Monocytes	FCGR3A
0	2.42535	0.776	0.372	0	Monocytes	DUSP6
0	2.4121	0.888	0.693	0	Monocytes	BRI3
0	2.40943	0.958	0.562	0	Monocytes	LGALS1
0	2.40365	0.836	0.437	0	Monocytes	STXBP2
0	2.38154	0.902	0.833	0	Monocytes	COTL1
0	2.31578	0.959	0.675	0	Monocytes	CEBPB
0	2.30791	0.939	0.744	0	Monocytes	TSPO
0	2.30405	0.954	0.674	0	Monocytes	MCL1
0	2.27709	0.987	0.914	0	Monocytes	S100A6
0	2.26617	0.76	0.331	0	Monocytes	TNFSF13B
0	2.24998	0.946	0.649	0	Monocytes	CTSD
0	2.21335	0.802	0.373	0	Monocytes	MAFB
0	2.17537	0.687	0.245	0	Monocytes	LGALS2
0	2.10939	0.746	0.47	0	Monocytes	PRF1
0	2.0847	0.99	0.803	0	Monocytes	S100A4
0	2.08282	0.982	0.677	0	Monocytes	EFHD2
0	2.03299	0.733	0.33	0	Monocytes	CYBB
0	2.03105	0.718	0.279	0	Monocytes	LILRA5
4.54199e-236	2.00608	0.719	0.525	9.08398e-233	Monocytes	GZMB

## Sheet: Table S6
Table S6.Cell type-specific genes for SLE3
p_val	avg_log2FC	pct.1	pct.2	p_val_adj	cluster	gene
0	3.28652	0.955	0.344	0	T	IL32
0	3.0508	0.98	0.316	0	T	CD3D
0	2.8335	0.854	0.454	0	T	IL7R
0	2.76178	0.961	0.51	0	T	CD3E
0	2.53176	0.928	0.638	0	T	CD3G
0	2.29589	0.849	0.555	0	T	GZMM
0	2.29334	0.588	0.343	0	T	GZMA
0	2.22051	0.884	0.654	0	T	CD7
0	2.13596	0.568	0.474	0	T	CST7
0	1.93954	0.729	0.533	0	T	CD8B
0	1.92603	0.854	0.421	0	T	LCK
0	1.77177	0.914	0.685	0	T	LDHB
0	1.76531	0.52	0.395	0	T	KLRB1
0	1.73499	0.45	0.277	0	T	FGFBP2
0	1.54544	0.756	0.599	0	T	ARL4C
0	1.50889	0.672	0.335	0	T	CD2
0	1.50137	0.737	0.561	0	T	ITM2A
0	1.49906	0.697	0.37	0	T	TCF7
0	1.46548	0.664	0.438	0	T	CD8A
0	1.44535	0.816	0.546	0	T	PIK3IP1
0	1.43895	0.825	0.755	0	T	ETS1
0	1.42011	0.739	0.417	0	T	OXNAD1
0	1.39785	0.725	0.282	0	T	LAT
0	1.37051	0.711	0.708	0	T	SYNE2
0	1.36209	0.709	0.554	0	T	CD247
0	1.32008	0.873	0.486	0	T	LTB
0	1.29237	0.647	0.509	0	T	RORA
0	1.28088	0.635	0.615	0	T	MAL
0	1.26131	0.602	0.512	0	T	LEF1
0	1.25406	0.64	0.621	0	T	CCR7
0	1.18782	0.998	0.976	0	T	RPSA
0	1.18154	0.762	0.661	0	T	NOSIP
0	1.16755	0.717	0.516	0	T	CD27
0	1.12062	0.686	0.651	0	T	BCL2
0	1.1135	0.68	0.626	0	T	NUCB2
0	1.0818	0.614	0.494	0	T	SAMD3
0	1.06277	0.691	0.483	0	T	DUSP2
0	1.04261	0.521	0.363	0	T	BCL11B
0	1.027	0.564	0.516	0	T	TRAT1
7.84804e-307	1.11552	0.595	0.57	1.56961e-303	T	C12orf75
5.49835e-248	3.42603	0.545	0.473	1.09967e-244	T	CCL5
1.82553e-188	3.28439	0.613	0.563	3.65107e-185	T	NKG7
1.37073e-186	1.07469	0.447	0.396	2.74147e-183	T	KLRG1
3.3571e-158	1.7158	0.525	0.547	6.7142e-155	T	GZMK
3.83902e-151	2.58203	0.509	0.48	7.67804e-148	T	GZMH
1.34636e-115	1.19557	0.414	0.374	2.69271e-112	T	PRF1
5.4834e-110	1.61778	0.295	0.267	1.09668e-106	T	GNLY
1.22731e-72	1.31688	0.41	0.435	2.45462e-69	T	CCL4
1.01007e-45	1.05676	0.356	0.583	2.02013e-42	T	KLRD1
2.52662e-16	2.17237	0.55	0.63	5.05324e-13	T	GZMB
0	4.67468	0.738	0.569	0	B	IGLL5
0	4.22535	0.954	0.355	0	B	MS4A1
0	3.76741	0.986	0.372	0	B	CD79A
0	2.81124	0.878	0.376	0	B	BANK1
0	2.67321	0.924	0.486	0	B	CD79B
0	2.59236	0.708	0.239	0	B	TCL1A
0	2.56855	0.965	0.611	0	B	HLA-DQA2
0	2.44745	0.99	0.591	0	B	HLA-DRA
0	2.4091	1	0.802	0	B	CD74
0	2.3599	0.993	0.839	0	B	HLA-DPB1
0	2.33665	0.811	0.341	0	B	LINC00926
0	2.20839	0.837	0.396	0	B	RALGPS2
0	2.03013	0.999	0.95	0	B	CD37
0	1.98301	0.926	0.508	0	B	HLA-DQB1
0	1.96161	0.924	0.898	0	B	CD69
0	1.95601	0.999	0.718	0	B	HLA-DRB5
0	1.94175	0.995	0.809	0	B	HLA-DPA1
0	1.93413	0.848	0.484	0	B	HLA-DQA1
0	1.91314	0.634	0.271	0	B	VPREB3
0	1.73613	0.768	0.227	0	B	MEF2C
0	1.6531	0.741	0.432	0	B	P2RX5
0	1.65239	0.766	0.497	0	B	IRF8
0	1.64579	0.675	0.308	0	B	TNFRSF13C
0	1.60883	0.717	0.192	0	B	TCF4
0	1.55438	0.739	0.392	0	B	PDLIM1
0	1.54598	0.686	0.374	0	B	FCER2
0	1.51717	0.722	0.351	0	B	CXXC5
0	1.50663	0.667	0.133	0	B	FCRL1
0	1.48397	0.927	0.645	0	B	HLA-DMA
0	1.44862	0.839	0.547	0	B	SNX2
0	1.42487	0.756	0.369	0	B	BASP1
0	1.41701	0.633	0.134	0	B	BLK
0	1.41473	0.69	0.41	0	B	EAF2
0	1.39842	0.714	0.464	0	B	TP53INP1
0	1.35425	0.711	0.471	0	B	SMIM14
0	1.34602	0.756	0.534	0	B	MTSS1
0	1.28932	0.626	0.297	0	B	AFF3
0	1.28732	0.676	0.358	0	B	CCDC50
0	1.27388	0.937	0.607	0	B	HLA-DRB1
0	1.248	0.652	0.187	0	B	COBLL1
0	1.2232	0.6	0.229	0	B	HVCN1
0	1.21847	0.548	0.229	0	B	FAM129C
0	1.20734	0.778	0.483	0	B	HLA-DMB
0	1.18916	0.617	0.308	0	B	PAX5
1.61835e-297	1.30408	0.549	0.21	3.23671e-294	B	CD22
6.34288e-285	1.2844	0.594	0.349	1.26858e-281	B	SPIB
2.18132e-282	1.18547	0.574	0.359	4.36265e-279	B	CD72
6.12584e-249	2.01906	0.57	0.366	1.22517e-245	B	MZB1
2.85968e-238	1.32568	0.563	0.313	5.71935e-235	B	ADAM28
1.00708e-217	1.4199	0.801	0.689	2.01416e-214	B	YBX3
0	6.86516	0.993	0.269	0	Monocytes	S100A9
0	6.82109	0.998	0.203	0	Monocytes	LYZ
0	5.63462	0.966	0.202	0	Monocytes	S100A8
0	4.93799	0.994	0.179	0	Monocytes	CST3
0	4.87294	0.996	0.196	0	Monocytes	TYROBP
0	4.3774	0.995	0.353	0	Monocytes	IFITM3
0	4.09146	0.971	0.12	0	Monocytes	FCN1
0	4.02153	0.98	0.202	0	Monocytes	FCER1G
0	3.95497	0.998	0.537	0	Monocytes	TYMP
0	3.58907	0.987	0.088	0	Monocytes	SERPINA1
0	3.574	0.999	0.599	0	Monocytes	CTSS
0	3.55596	0.974	0.247	0	Monocytes	LST1
0	3.48496	0.999	0.778	0	Monocytes	SAT1
0	3.4794	0.996	0.465	0	Monocytes	AIF1
0	3.44002	0.987	0.264	0	Monocytes	CFD
0	3.29363	0.896	0.086	0	Monocytes	CD14
0	3.2078	0.996	0.549	0	Monocytes	S100A11
0	3.12048	0.837	0.088	0	Monocytes	VCAN
0	3.11045	0.966	0.343	0	Monocytes	PSAP
0	3.08867	0.976	0.14	0	Monocytes	FGL2
0	3.08539	1	0.995	0	Monocytes	FTL
0	3.07882	0.93	0.139	0	Monocytes	MS4A6A
0	3.02853	0.917	0.096	0	Monocytes	MNDA
0	3.00173	0.984	0.216	0	Monocytes	SPI1
0	2.99762	0.979	0.326	0	Monocytes	CEBPD
0	2.95968	0.958	0.283	0	Monocytes	GRN
0	2.93662	0.953	0.243	0	Monocytes	DUSP6
0	2.91947	0.996	0.767	0	Monocytes	NEAT1
0	2.89944	0.996	0.647	0	Monocytes	BRI3
0	2.87034	0.972	0.243	0	Monocytes	MAFB
0	2.8351	1	0.997	0	Monocytes	FTH1
0	2.81381	0.978	0.143	0	Monocytes	CD68
0	2.8137	0.959	0.17	0	Monocytes	CYBB
0	2.72994	0.791	0.067	0	Monocytes	S100A12
0	2.72742	0.974	0.277	0	Monocytes	TNFSF13B
0	2.69332	0.908	0.395	0	Monocytes	STXBP2
0	2.68342	0.83	0.103	0	Monocytes	LGALS2
0	2.64859	0.959	0.141	0	Monocytes	LILRA5
0	2.62824	0.993	0.611	0	Monocytes	CEBPB
0	2.53148	0.998	0.915	0	Monocytes	S100A6
0	2.48451	0.989	0.688	0	Monocytes	TSPO
0	2.44663	0.998	0.813	0	Monocytes	COTL1
0	2.40367	0.939	0.264	0	Monocytes	MARCKS
0	2.39596	0.958	0.277	0	Monocytes	LGALS3
0	2.34287	0.988	0.589	0	Monocytes	MCL1
0	2.33253	0.932	0.128	0	Monocytes	MPEG1
0	2.32543	0.963	0.269	0	Monocytes	APLP2
0	2.31263	0.951	0.318	0	Monocytes	WARS
0	2.29373	0.93	0.331	0	Monocytes	NCF1
0	2.28406	0.949	0.203	0	Monocytes	SLC11A1

## Sheet: Table S7
Table S7.Validation set clustering results.
sample_id	group
GSM1228863	1
GSM1228864	2
GSM1228865	1
GSM1228873	1
GSM1228874	2
GSM1228875	2
GSM1228877	2
GSM1228883	2
GSM1228884	2
GSM1228885	2
GSM1228886	2
GSM1228887	1
GSM1228888	1
GSM1228889	2
GSM1228890	2
GSM1228891	1
GSM1228892	1
GSM1228893	1
GSM1228894	2
GSM1228895	2
GSM1228896	2
GSM1228897	1
GSM1228898	1
GSM1228899	2
GSM1228900	2
GSM1228901	1
GSM1228902	1
GSM1228903	1
GSM1228904	2
GSM1228905	1
GSM1228906	1
GSM1228907	2
GSM1228908	2
GSM1228909	1
GSM1228910	1
GSM1228911	1
GSM1228912	2
GSM1228913	1
GSM1228914	2
GSM1228919	1
GSM1228920	1
GSM1228921	1
GSM1228922	2
GSM1228923	2
GSM1228924	2
GSM1228925	1
GSM1228926	2
GSM1228927	2
GSM1228928	2
GSM1228929	2
GSM1228930	2
GSM1228931	1
GSM1228932	2
GSM1228933	2
GSM1228934	1
GSM1228935	1
GSM1228936	2
GSM1228937	2
GSM1228938	2
GSM1228939	1
GSM1228940	2
GSM1509610	2
GSM1509611	2
GSM1509612	2
GSM1509613	1
GSM1509614	1
GSM1509615	1
GSM1509616	1
GSM1509617	1
GSM1509618	1
GSM1509619	2
GSM1509620	1
GSM1509621	1
GSM1509622	1
GSM1509623	1
GSM1509624	1
GSM1509625	2
GSM1509626	1
GSM1509627	1
GSM1509628	1
GSM1509629	2
GSM1509630	1
GSM1509631	1
GSM1509632	2
GSM1509633	1
GSM1509634	1
GSM1509635	1
GSM1509636	1
GSM1509637	1
GSM1509638	1
GSM1509639	1
GSM1509640	2
GSM1509641	1
GSM1509642	2
GSM1509643	1
GSM1509644	2
GSM1509645	1
GSM1509646	1
GSM1509647	1
GSM1509648	1
GSM1509649	2
GSM1509650	2
GSM1509651	1
GSM1509652	2
GSM1509653	1
GSM1509654	1
GSM1509655	1
GSM1509656	1
GSM1509657	2
GSM1509658	2
GSM1509659	2
GSM1509660	1
GSM1509661	1
GSM1509662	2
GSM1509663	1
GSM1509664	1
GSM1509665	1
GSM1509666	1
GSM1509667	2
GSM1509668	2
GSM1509669	1
GSM1509670	1
GSM1509671	2
GSM1509672	1
GSM1509673	1
GSM1509674	2
GSM1509675	2
GSM1509676	2
GSM1509677	1
GSM1509678	2
GSM1509679	1
GSM1509680	2
GSM1509681	1
GSM1509682	2
GSM1509683	1
GSM1509684	1
GSM1509685	2
GSM1509686	1
GSM1509687	1
GSM1509688	2
GSM1509689	2
GSM1509690	2
GSM1509691	2
GSM1509692	1
GSM1509693	2
GSM1509694	1
GSM1509695	1
GSM1509696	2
GSM1509697	2
GSM1509698	2
GSM1509699	2
GSM1509700	1
GSM1509701	1
GSM1509702	2
GSM1509703	1
GSM1509704	2
GSM1509705	2
GSM1509706	2
GSM1509707	1
GSM1509708	2
GSM2449638	1
GSM2449639	2
GSM2449640	1
GSM2449641	1
GSM2449642	1
GSM2449643	1
GSM2449644	1
GSM2449645	2
GSM2449646	1
GSM2449647	1
GSM2449648	1
GSM2449649	1
GSM2449650	2
GSM2449651	1
GSM2449652	1
GSM2449653	2
GSM2449654	1
GSM2449655	2
GSM2449656	2
GSM2449657	2
GSM2449658	1
GSM2449659	1
GSM2449660	2
GSM2449661	1
GSM2449662	1
GSM2449663	1
GSM2449664	1
GSM2449665	2
GSM2449666	1
GSM2449667	1
GSM2449682	1
GSM2449683	2
GSM2449684	2
GSM2449685	1
GSM2449686	2
GSM2449687	2
GSM2449688	2
GSM2449689	1
GSM2449690	1
GSM2449691	2
GSM2449692	1
GSM2449693	1
GSM2449694	2
GSM2449695	2
GSM2449696	1
GSM2449697	2
GSM2449698	2
GSM2449699	2
GSM2449700	2
GSM2449701	2
GSM2449702	2
GSM2449703	1
GSM2449704	2
GSM2449705	2
GSM2449706	2
GSM2449707	2
GSM2449708	2
GSM2449709	2
GSM2449710	2
GSM2449711	1
GSM2449712	1
GSM2449713	2
GSM2449714	2
GSM2449715	2
GSM2449716	2
GSM2449717	1
GSM2449718	2
GSM2449719	2
GSM2449720	2
GSM2449721	1
GSM2449722	2
GSM2449723	1
GSM2449724	2
GSM2449725	2
GSM2449726	2
GSM2449727	1
GSM2449728	1
GSM2449729	1
GSM2449730	2
GSM2449731	2
GSM2449732	1
GSM2449733	2
GSM2449734	2
GSM2449735	1
GSM2449736	2
GSM2449737	2
GSM2449738	1
GSM2449739	1
GSM2449740	2
GSM2449741	2
GSM2449742	2
GSM2449743	2
GSM2449744	2
GSM2449745	2
GSM2449746	2
GSM2449747	1
GSM2449748	2
GSM2449749	2
GSM2449750	1
GSM2449751	2
GSM2449752	2
GSM2449753	2
GSM2449754	2
GSM2449755	2
GSM2449756	1
GSM2449757	2
GSM2449758	2
GSM2449759	2
GSM2449760	1
GSM2449761	2
GSM2449762	1
GSM2449763	1
GSM2449764	2
GSM2449765	2
GSM2449766	2
GSM2449767	2
GSM2449768	1
GSM2449769	1
GSM2449770	2
GSM2449771	2
GSM2449772	1
GSM2449773	2
GSM2449774	1
GSM2449775	2
GSM2449776	1
GSM2449777	2
GSM2449778	2
GSM2449779	2
GSM2449780	2
GSM2449781	1
GSM2449782	2
GSM2449783	1
GSM2449784	2
GSM2449785	1
GSM2449786	2
GSM2449789	1
GSM2449790	1
GSM2449791	2
GSM2449792	2
GSM2449793	1
GSM2449794	2
GSM2449795	2
GSM2449796	1
GSM2449797	1
GSM2449798	1
GSM2449799	1
GSM2449800	2
GSM2449801	1
GSM2449802	1
GSM2449803	2
GSM2449804	2
GSM2449805	1
GSM2449806	2
GSM2449807	2
GSM2449808	2
GSM2449809	2
GSM2449810	1
GSM2449811	2
GSM2449812	2
GSM2449813	2
GSM2449814	2
GSM2449815	1
GSM2449816	2
GSM2449817	2
GSM2449818	2
GSM2449819	2
GSM2449820	2
GSM2449821	2
GSM2449822	1
GSM2449823	2
GSM2449824	2
GSM2449825	2
GSM2449826	1
GSM2449827	2
GSM2449828	2
GSM2449829	1
GSM2449830	2
GSM2449831	2
GSM2449832	2
GSM2449833	2
GSM2449834	2
GSM2449835	2
GSM2449836	1
GSM2449837	1
GSM2449839	1
GSM2449840	2
GSM2449841	2
GSM2449842	2
GSM2449843	2
GSM2449844	2
GSM2449845	1
GSM2449846	2
GSM2449847	1
GSM2449848	2
GSM2449849	2
GSM2449850	1
GSM2449851	2
GSM2449852	2
GSM2449853	1
GSM2449854	2
GSM2449855	2
GSM2449856	2
GSM2449857	2
GSM2449858	2
GSM2449859	2
GSM2449860	2
GSM2449861	1
GSM2449863	2
GSM2449864	1
GSM2449865	1
GSM2449866	1
GSM2449867	1
GSM2449868	1
GSM2449869	1
GSM2449870	1
GSM2449871	2
GSM2449872	2
GSM2449873	2
GSM2449874	2
GSM2449875	1
GSM2449876	2
GSM2449877	1
GSM2449878	1
GSM2449879	2
GSM2449880	2
GSM2449881	2
GSM2449882	2
GSM2449883	1
GSM2449884	2
GSM2449885	2
GSM2449886	2
GSM2449887	2

## Sheet: Table S8
Table S8.Differential genes between the two subtypes.
Gene	Log2FoldChange	Pvalue_adj	Condition
RHOH	0.686356	9.62932e-57	up
KLF12	0.541535	4.26508e-56	up
LCK	0.723386	6.8078e-51	up
TRBC1	0.653603	7.04586e-51	up
OCIAD2	0.680702	1.67232e-49	up
DYRK2	0.611672	1.67232e-49	up
CD2	0.779032	2.8192e-49	up
SNURF	0.535365	8.15179e-49	up
C12orf57	0.780926	8.15179e-49	up
LY9	0.65139	1.30769e-48	up
RASGRP1	0.748631	2.15123e-48	up
SIDT1	0.625371	2.47463e-48	up
SNORD23	0.502464	7.14445e-48	up
FBL	0.569461	8.49467e-48	up
PRKCQ	0.623964	2.36892e-47	up
SKAP1	0.650363	6.12799e-47	up
STAT4	0.620738	1.49043e-46	up
ITK	0.730975	1.50043e-46	up
PRKACB	0.627242	3.63071e-46	up
TRAC	0.683648	8.58214e-46	up
LBH	0.657503	1.20045e-45	up
RRAS2	0.714848	1.9429e-45	up
ARL4C	0.522615	2.94977e-45	up
FRAT1	-0.581125	6.27613e-45	down
PTPRCAP	0.683201	2.41284e-44	up
KIAA1147	0.551022	2.98808e-44	up
PPP1R16B	0.619912	3.25217e-44	up
SLAMF1	0.60635	6.41197e-44	up
CD96	0.756315	8.29525e-44	up
HACD3	0.509805	9.88352e-44	up
SOD1	0.518455	1.86829e-43	up
LOC93622	0.534883	7.35083e-43	up
PEBP1	0.538498	1.01455e-42	up
CLEC2D	0.651306	3.57706e-42	up
FCMR	0.703401	4.9614e-42	up
AES	0.61861	1.27308e-41	up
SLC41A1	0.522067	1.38872e-41	up
ZNF286B	0.514039	1.74668e-41	up
IL21R	0.572711	3.91941e-41	up
ETS1	0.512817	6.39299e-41	up
PTPN4	0.635351	8.11909e-41	up
IKZF3	0.666416	1.81096e-40	up
PLEKHA1	0.604616	4.42324e-40	up
CDC25B	0.611635	5.58744e-40	up
TLR2	-0.637485	7.27236e-40	down
THEM4	0.581065	1.1905e-39	up
GATA3	0.702029	2.63242e-39	up
ATF7IP2	0.50039	2.68261e-39	up
CD3D	0.778731	2.89016e-39	up
GPR174	0.694225	4.22952e-39	up
GPR18	0.775912	4.71123e-39	up
MLLT3	0.54137	4.93501e-39	up
LDHB	0.535406	5.0204e-39	up
SIT1	0.586508	6.63153e-39	up
STRBP	0.674852	7.60819e-39	up
NLRP12	-0.59698	9.48143e-39	down
ITM2A	0.686549	1.87632e-38	up
PDCD2L	0.500482	2.36276e-38	up
NAE1	0.532469	2.49665e-38	up
OXCT1	0.629141	4.91927e-38	up
S1PR1	0.604573	6.88332e-38	up
TC2N	0.647238	6.90335e-38	up
RAB30	0.517976	9.88353e-38	up
LOC101060399	0.626164	1.32033e-37	up
HLX	-0.683046	1.73731e-37	down
SETBP1	0.539966	2.62093e-37	up
CD52	0.686435	2.89611e-37	up
RPL35	0.640555	2.9475e-37	up
ZBTB25	0.531579	3.27212e-37	up
LAT	0.519119	3.4996e-37	up
GCSAM	0.585309	3.73279e-37	up
SIPA1L2	-0.658624	4.52204e-37	down
FAM69A	0.558139	4.78228e-37	up
BIRC3	0.66412	6.42071e-37	up
BCL11B	0.508023	6.69896e-37	up
BIN1	0.526391	1.04071e-36	up
SNORD77	0.561553	1.35962e-36	up
SLAMF6	0.555281	1.52715e-36	up
TMEM91	-0.501213	2.09031e-36	down
PRIM1	0.511836	2.3384e-36	up
TMEM14A	0.615882	3.61899e-36	up
DBF4	0.529536	6.15437e-36	up
SELM	0.644142	6.56466e-36	up
RCAN3	0.628222	6.6841e-36	up
NLRC3	0.563235	7.16643e-36	up
NMT2	0.56633	7.91122e-36	up
MAGEH1	0.505153	8.03961e-36	up
PLXDC2	-0.520134	8.98422e-36	down
LRRC4	-0.659753	9.14565e-36	down
ZNF571	0.781629	9.58636e-36	up
FLT3LG	0.700433	1.00054e-35	up
GPR183	0.808941	1.03295e-35	up
NPL	-0.525822	1.20529e-35	down
MATN1_AS1	0.508993	1.38985e-35	up
PWAR6	0.676008	1.73332e-35	up
GPX7	0.59011	1.74559e-35	up
ZNF84	0.575558	1.8562e-35	up
RRAGD	-0.537118	2.23579e-35	down
BEST1	-0.536531	2.68513e-35	down
BEX2	0.917182	3.14117e-35	up
ZAP70	0.58861	3.38649e-35	up
PIK3C2B	0.592058	3.72946e-35	up
CSF2RA	-0.542414	4.71966e-35	down
TMEM267	0.542548	9.53472e-35	up
BACH2	0.762578	1.3974e-34	up
SLAIN1	0.681461	1.44771e-34	up
ZCCHC18	0.53169	1.69123e-34	up
ZNF382	0.503668	1.77603e-34	up
CAMK4	0.635006	1.87922e-34	up
MGC40069	0.502233	2.13567e-34	up
GZMM	0.585366	2.17451e-34	up
CD5	0.541051	2.47458e-34	up
CD81	0.537036	2.9939e-34	up
MARC1	-0.784066	3.12996e-34	down
FAM169A	0.62893	4.40091e-34	up
ICOS	0.73831	5.13416e-34	up
WDFY3	-0.519652	5.35886e-34	down
NR3C2	0.750434	6.16221e-34	up
ZC3H12D	0.636651	6.99481e-34	up
LINC01215	0.740562	7.01103e-34	up
GSPT2	0.509763	7.14617e-34	up
MEGF9	-0.512829	7.61696e-34	down
ZNF260	0.581509	7.89553e-34	up
TPD52	0.621312	8.77989e-34	up
LTB4R	-0.544386	8.81214e-34	down
ABHD5	-0.590265	1.06625e-33	down
MORC4	0.544948	1.35751e-33	up
DYSF	-0.688819	1.4616e-33	down
GLT1D1	-0.576337	1.55593e-33	down
LOC100128108	0.516542	1.65918e-33	up
KIF3A	0.522043	2.34816e-33	up
MAP4K1	0.51743	2.34816e-33	up
ZNF256	0.635006	3.29615e-33	up
IL32	0.72815	3.4041e-33	up
LAX1	0.549619	4.63564e-33	up
REPS2	-0.668119	6.33333e-33	down
SUPT3H	0.506559	7.16653e-33	up
FCRL3	0.727562	9.79875e-33	up
LINC00959	0.643742	1.74004e-32	up
KPNA5	0.522079	2.44521e-32	up
SEPT1	0.638125	2.66746e-32	up
BOLA3	0.508921	3.37617e-32	up
NR1D2	0.62167	3.93608e-32	up
HINT1	0.574532	4.26257e-32	up
TRMT13	0.529694	5.43376e-32	up
TRIB2	0.531955	5.47984e-32	up
P2RY10	0.656886	6.06258e-32	up
ABLIM1	0.547768	7.71518e-32	up
TMEM261	0.502403	1.05705e-31	up
ZNF30	0.508763	1.30771e-31	up
TCF7	0.586407	1.34071e-31	up
TMEM263	0.747659	1.4266e-31	up
TRAV8_3	0.63779	1.5591e-31	up
CEACAM4	-0.545989	1.74838e-31	down
CMSS1	0.537228	2.50696e-31	up
OXNAD1	0.537944	2.94516e-31	up
PHC2	-0.519176	3.15807e-31	down
ZNF831	0.565097	4.1137e-31	up
CD28	0.540721	4.47487e-31	up
MS4A1	1.10775	5.54502e-31	up
ZNF32	0.539082	5.66651e-31	up
ID3	0.648175	8.09792e-31	up
PVRIG	0.631081	8.09792e-31	up
CCDC50	0.512996	8.40058e-31	up
PYGL	-0.655082	8.7403e-31	down
LINC01127	-0.883187	1.6106e-30	down
THEMIS	0.753473	1.80857e-30	up
PLPP5	0.569399	2.09421e-30	up
ZNF516	-0.564307	2.09657e-30	down
PARP15	0.527295	3.05607e-30	up
TECPR2	-0.521103	3.33738e-30	down
B3GNT8	-0.53725	3.71525e-30	down
ACSL1	-0.678997	4.36303e-30	down
SH2D1A	0.550311	4.99509e-30	up
DDHD2	0.55617	6.69361e-30	up
UBASH3A	0.577454	7.46853e-30	up
CD27	0.6251	7.8972e-30	up
COMMD3_BMI1	0.532018	8.7786e-30	up
CA4	-0.887988	9.01404e-30	down
VSIG1	0.551689	1.09018e-29	up
SNHG8	0.595093	1.12274e-29	up
STAP1	0.79249	1.34555e-29	up
PCED1B	0.604457	1.52834e-29	up
NCF4	-0.531363	1.54333e-29	down
FRAT2	-0.516759	1.5796e-29	down
SMKR1	0.549347	1.58663e-29	up
EID3	0.591357	1.66245e-29	up
AP5B1	-0.562448	1.67542e-29	down
ITGB7	0.506092	1.7575e-29	up
SBK1	0.513598	1.98887e-29	up
BTLA	0.726079	2.08699e-29	up
BMX	-0.848319	2.21622e-29	down
SLC39A10	0.522989	2.81547e-29	up
TESPA1	0.520053	2.85441e-29	up
GPRASP1	0.705584	2.89793e-29	up
CD3E	0.67781	3.8782e-29	up
CEBPD	-0.614716	7.70863e-29	down
GNPDA2	0.507255	8.70428e-29	up
PKIA	0.61501	9.14787e-29	up
FAM171A1	0.569846	1.01394e-28	up
BANK1	0.785048	1.02997e-28	up
SLC11A1	-0.511935	1.16259e-28	down
GPR171	0.601831	1.19056e-28	up
TRAT1	0.858723	1.3168e-28	up
LOC105369477	0.506206	1.37827e-28	up
SYTL2	0.647903	1.57341e-28	up
KLRC4_KLRK1	0.727138	1.81115e-28	up
ZFP62	0.517332	2.64113e-28	up
MMP9	-1.32274	3.05503e-28	down
CECR6	-0.634835	4.47194e-28	down
ZNF83	0.541357	5.00709e-28	up
SNRPD2	0.560076	9.14782e-28	up
CD7	0.604	9.34804e-28	up
ASF1A	0.508741	9.94672e-28	up
SNORA41	0.525001	1.09198e-27	up
LRG1	-0.731281	1.22559e-27	down
MBOAT2	-0.547627	1.38542e-27	down
ROPN1L	-0.601134	1.44189e-27	down
FCRLA	0.913819	1.7051e-27	up
NFIL3	-0.578895	1.71051e-27	down
DPP4	0.548781	1.77154e-27	up
RLN2	0.512402	2.43881e-27	up
ECHDC3	-0.937352	2.8674e-27	down
TGFBR3	0.698714	2.89561e-27	up
ENO2	0.583203	3.19659e-27	up
CD40LG	0.522751	3.2887e-27	up
IL1R2	-1.2223	3.69446e-27	down
CLEC4E	-0.662024	4.02432e-27	down
KCNJ15	-0.680462	4.17301e-27	down
TBC1D4	0.622167	5.37217e-27	up
SERPINI1	0.574978	5.5483e-27	up
DGAT2	-0.650422	5.90235e-27	down
TLR4	-0.54366	6.77089e-27	down
CEP78	0.506669	7.59302e-27	up
SACS	0.661831	7.72465e-27	up
FAM226B	0.612561	8.26625e-27	up
AMIGO2	0.574994	1.34492e-26	up
ZNF792	0.504845	1.67923e-26	up
PLEKHG1	0.675753	1.88975e-26	up
ZNF329	0.572468	2.93753e-26	up
IL13RA1	-0.566134	2.95958e-26	down
NCR3	0.538993	3.39894e-26	up
LOC101928370	0.551957	3.76488e-26	up
RNF24	-0.529197	3.78335e-26	down
AGPAT5	0.500725	4.0164e-26	up
PYHIN1	0.627059	4.45367e-26	up
ZDHHC23	0.500556	4.81445e-26	up
NRBF2	-0.508774	7.42377e-26	down
RRP15	0.534265	8.51574e-26	up
BEX5	0.649804	8.77869e-26	up
IL7R	0.552722	9.1443e-26	up
MAL	0.681896	9.41044e-26	up
SH2D2A	0.565905	1.05349e-25	up
MRPL1	0.589329	1.09682e-25	up
CFAP36	0.52711	1.13435e-25	up
QPCT	-0.58216	1.17488e-25	down
SLC22A15	-0.569663	1.19241e-25	down
CD3G	0.630026	1.19608e-25	up
IGF2R	-0.505871	1.56656e-25	down
LOC100506123	0.565572	1.5873e-25	up
CARNS1	0.553119	1.6691e-25	up
PKIG	0.61348	2.0405e-25	up
FPR2	-0.613434	2.21854e-25	down
MSH2	0.519359	2.24697e-25	up
IL24	0.531576	2.57188e-25	up
CRY1	0.509642	2.87341e-25	up
FPR1	-0.547757	3.31044e-25	down
CXCR3	0.501494	4.86459e-25	up
LSR	0.510665	4.8954e-25	up
FCER2	0.546621	5.63e-25	up
BST1	-0.526321	6.06143e-25	down
AMIGO1	0.529797	7.92596e-25	up
CD79A	0.872555	8.73517e-25	up
BLNK	0.721521	1.27014e-24	up
CCR6	0.629437	1.27014e-24	up
IMMP1L	0.530742	1.42337e-24	up
SIRPB2	-0.521895	1.62418e-24	down
TM6SF1	-0.514847	1.66339e-24	down
CREB5	-0.660734	2.2542e-24	down
SPIB	0.560097	2.32046e-24	up
IMPA2	-0.553037	2.73234e-24	down
CCNJL	-0.722543	4.51541e-24	down
CHI3L2	0.550036	5.13235e-24	up
MIR155	0.736601	5.72878e-24	up
PASK	0.611056	6.31355e-24	up
EBF1	0.650469	7.94964e-24	up
LINC00926	0.814928	8.18413e-24	up
DAPK2	-0.569952	1.03003e-23	down
ATG16L2	-0.514577	1.09069e-23	down
CD83	0.582588	1.22771e-23	up
SLC22A4	-0.620404	1.42038e-23	down
LOC100507616	0.627786	1.44194e-23	up
CD19	0.724061	1.75034e-23	up
TRAPPC2B	0.521575	2.04185e-23	up
NAP1L2	0.64604	2.53391e-23	up
IRS2	-0.635497	2.96537e-23	down
TRMT11	0.507799	3.12344e-23	up
MGAM	-0.884696	3.14366e-23	down
CCR7	0.659343	3.5105e-23	up
MANSC1	-0.780309	3.8204e-23	down
RPS17	0.542328	3.95439e-23	up
MMP25	-0.580328	4.24606e-23	down
FCRL1	0.867979	5.31817e-23	up
PADI4	-0.540269	6.5976e-23	down
VPREB3	0.823911	9.50819e-23	up
BCL6	-0.576326	9.57236e-23	down
PRRG4	-0.57353	1.02485e-22	down
TLR5	-0.567576	1.08086e-22	down
ST6GALNAC2	-0.529519	1.46923e-22	down
CD72	0.726874	1.77106e-22	up
HIST1H2BC	-0.529782	2.39793e-22	down
TDRD9	-0.762215	3.38184e-22	down
TIGIT	0.541346	3.41646e-22	up
KLRB1	0.744372	3.52907e-22	up
CYSTM1	-0.508536	4.14215e-22	down
NOC3L	0.529071	4.71071e-22	up
MRVI1	-0.600723	6.22787e-22	down
PNOC	0.531483	6.81111e-22	up
CD200	0.612547	7.29834e-22	up
NFE4	-0.794509	7.47242e-22	down
GZMK	0.742706	7.62553e-22	up
HSF5	0.504719	7.81876e-22	up
AQP9	-0.507696	9.33738e-22	down
RBP7	-0.537747	9.80065e-22	down
NELL2	0.767663	9.9264e-22	up
LOC100134822	-0.71861	2.82746e-21	down
TMCC3	-0.573561	2.93961e-21	down
CYP4F2	-0.589457	3.07284e-21	down
DAAM2	-0.987994	3.61576e-21	down
KBTBD8	0.600612	4.57814e-21	up
CD22	0.589691	5.28438e-21	up
TCL1A	1.06829	7.141e-21	up
NAP1L3	0.721652	8.95013e-21	up
EPHX2	0.590872	9.41573e-21	up
INSC	-0.617068	1.10625e-20	down
LOC643072	-0.550587	1.28477e-20	down
SNX29P1	0.558583	1.54997e-20	up
XCL2	0.709774	1.622e-20	up
TSPAN13	0.730297	2.34481e-20	up
LOC102724714	0.782922	2.36812e-20	up
FAM129C	0.516663	3.41068e-20	up
IL1R1	-0.501528	4.87942e-20	down
GPAT3	-0.525417	5.0406e-20	down
CXCR2	-0.586447	5.21245e-20	down
IRAK3	-0.547057	6.6547e-20	down
GNLY	0.754911	7.0263e-20	up
ZNF204P	0.543891	7.95873e-20	up
GZMA	0.729485	8.07359e-20	up
METTL18	0.506319	1.32194e-19	up
NOG	1.00333	1.37204e-19	up
CRYZ	0.557329	1.56287e-19	up
IGHD	0.704525	1.58861e-19	up
RPS7	0.621555	1.89469e-19	up
IL2RB	0.5488	2.04746e-19	up
GALNT14	-0.587668	2.94377e-19	down
SIGLEC5	-0.603612	2.95104e-19	down
HCG27	-0.602932	3.64441e-19	down
DGKA	0.539009	3.75353e-19	up
MIR3945HG	-0.585066	3.82853e-19	down
GRB10	-0.595362	3.9061e-19	down
CXCR1	-0.534214	4.47915e-19	down
C12orf75	0.506473	5.31547e-19	up
NKG7	0.575474	5.62053e-19	up
CYP4F3	-0.810196	7.18196e-19	down
KLRG1	0.612106	7.4769e-19	up
CENPK	0.877851	1.01462e-18	up
KRT23	-0.742657	1.20647e-18	down
TPST1	-0.852288	1.28869e-18	down
CD69	0.697284	1.58254e-18	up
KLRC3	0.872893	2.14254e-18	up
TOMM5	0.505482	2.24878e-18	up
ZNF600	0.600041	2.49034e-18	up
ZNF439	0.5082	3.19377e-18	up
LOC400499	-0.5595	4.48593e-18	down
COX7C	0.523474	4.53146e-18	up
EOMES	0.55267	5.51405e-18	up
TARP	0.506032	5.69172e-18	up
KLRC4	0.644104	5.8937e-18	up
ADM	-0.533472	7.74979e-18	down
ZBTB41	0.526527	1.06419e-17	up
DUSP2	0.598342	1.0961e-17	up
CD8A	0.597267	2.03994e-17	up
SCML1	0.521361	2.11678e-17	up
LIN7A	-0.532339	2.72259e-17	down
ENPP4	0.560396	3.1071e-17	up
TRDV3	0.558532	3.48019e-17	up
P2RX5	0.523666	3.86967e-17	up
ADTRP	0.533708	3.87458e-17	up
SLC26A8	-0.719156	4.0975e-17	down
RPL31	0.512719	4.21781e-17	up
VNN3	-0.600642	5.88257e-17	down
SH3RF3	-0.517079	7.745e-17	down
REM2	-0.500278	7.75037e-17	down
WLS	-0.640942	8.04455e-17	down
MICU3	0.527626	8.35316e-17	up
MME	-0.674397	1.0929e-16	down
GZMB	0.646338	1.16144e-16	up
LRRN1	-0.561063	1.33356e-16	down
FAM19A1	0.683192	1.57718e-16	up
FBLN5	0.563401	1.63356e-16	up
MCEMP1	-0.588079	1.77842e-16	down
CD163	-0.589643	2.26684e-16	down
COX16	0.511267	2.29263e-16	up
KLRD1	0.583252	5.50071e-16	up
LEF1_AS1	0.519847	9.65538e-16	up
PGLYRP1	-0.737323	1.15305e-15	down
KCNJ2	-0.509373	1.89502e-15	down
PROK2	-0.583366	1.92929e-15	down
ST3GAL4_AS1	-0.502354	2.01809e-15	down
CDA	-0.566374	2.67809e-15	down
CD177	-1.04209	4.79247e-15	down
RPL34	0.581847	5.50213e-15	up
LOC107985971	0.546201	6.0445e-15	up
ORM1	-0.968533	8.85835e-15	down
TBX21	0.537885	1.15605e-14	up
LOC101930363	0.574475	1.2255e-14	up
ANXA3	-0.797779	1.69805e-14	down
RPH3A	-0.683964	1.83092e-14	down
LOC106146153	-0.680377	1.94084e-14	down
FFAR2	-0.555093	2.03064e-14	down
ADGRG3	-0.578788	2.35816e-14	down
OR52K3P	-0.511457	5.14324e-14	down
OLAH	-0.685695	5.44762e-14	down
RSL24D1	0.577392	8.58629e-14	up
CHRM3_AS2	0.695214	8.82761e-14	up
FGFBP2	0.652998	1.50794e-13	up
ORM2	-0.746983	1.81962e-13	down
KLRC2	0.803828	2.06974e-13	up
POLR2K	0.545748	2.3792e-13	up
ARG1	-0.529164	3.41764e-13	down
CETN3	0.588075	6.82787e-13	up
KLRF1	0.722532	7.12998e-13	up
RPL22L1	0.547369	1.9198e-12	up
CXCL1	-0.533329	1.9782e-12	down
CD160	0.607697	2.02167e-12	up
FKBP5	-0.565629	2.49081e-12	down
CTSW	0.546605	2.88677e-12	up
FHIT	0.551563	5.44936e-12	up
A2M_AS1	0.552929	1.1114e-11	up
FLT3	-0.576406	2.83194e-11	down
AKR1C3	0.516668	3.59818e-10	up
TCN1	-0.587419	3.7768e-10	down
GZMH	0.640666	1.01735e-09	up
VNN1	-0.517163	1.85277e-09	down
LOC100653057	-0.620582	4.85019e-09	down
DACT1	0.54313	6.88915e-09	up
LAIR2	0.624333	7.48006e-09	up
HP	-0.60786	1.29649e-08	down
MPO	-0.530114	3.19701e-08	down
CNTNAP3	-0.527405	4.50709e-08	down
TNFAIP6	-0.514746	5.93445e-08	down
HSPC102	-0.616073	7.30486e-08	down
LRRN3	0.598842	1.05064e-07	up
TNFRSF17	0.647592	6.96349e-07	up
CAMP	-0.506072	8.58973e-07	down
TSIX	0.618681	1.26954e-06	up
LOC100509457	0.793186	1.38465e-06	up
CNTNAP3B	-0.553339	2.01729e-06	down
XIST	0.745443	3.91237e-06	up
DEFA4	-0.69868	2.4608e-05	down
ELANE	-0.636437	2.6265e-05	down
S100P	-0.713801	0.000117798	down
BTNL8	-0.564103	0.000467626	down
CEACAM8	-0.580563	0.000569426	down
RPS4Y1	-0.586922	0.0136895	down
